# Supplementary material for: Breaking cover: neural responses to slow and fast camouflage-breaking motion
Source: Proc Biol Sci. 2015 Aug 22;282(1813):20151182. doi: 10.1098/rspb.2015.1182 (PMC4632627; doi:10.1098/rspb.2015.1182)
Supplement: EnergyModelforCamouflageBreakingMotion [file rspb20151182supp2.txt]

% Please save following text to a matlab m file.


function EnergyModelforCamouflagedBreakingMotion

%*------------------------------------------------*
% Lab of Visual perception Mechanisms
% Institute of Neuroscience, Chinese Academy of Sciences
% Authors: Yiliang Lu, Xu An, and Wei Wang
% Date: July 2015
% Reference: Adelson and Bergen 1985, Mante and Carandini 2005, 
%            An et al. 2012, An et al. 2014
%*------------------------------------------------*

% This program is a spatio-temporal energy model for simulating the population
% response to moving grating and camouflage contour stimuli in macaque early 
% visual cortices. 
%
% This program is composed of three parts.
% Part I: the main program
% Part II: the Energy_model_Function for modelling
% Part III: the EnergyModel_Stimuli for visual stimulation inputs
%
% To simulate the populatoin response in different species such as macaque,
% cat and ferret, please change the physiology parameters in Part II. The
% parameters include the prefered spatial frequency, spatial frequency tunnning 
% bandwidth, the prefered temporal frequency, and temporal frequency tunnning 
% bandwidth. 
%
% To simulate the populatoin response to different visual stimulation such
% as first and second order contour stimuli, please add the dynamic stimuli
% in Part III.
%
% This program will last about 2 hours for 32 trials, depending on the
% computer performance, because of the huge amount of calculation. Please be 
% patient.

% Part I
trials = 2; % The population response to first order stimuli such as grating could be simulated successfully with 2 trials. Please add trials (e.g. 32 trials) for simulating those weak stimuli such as higher order contours.
area = 'Macaque V1';
stimulitype = 'CC'; %stimulation type. LG for grating, CC for camouflage contour
orientation = 0;%Contour Orientation of Condition 1

rdiff_all = zeros(trials, 24);%final simulated differential response
rdiff1=zeros(trials, 24);
rdiff2=zeros(trials, 24);
for i = 1:trials
    [response1 stm1] = Energy_model_Function(area, orientation, i, trials, stimulitype);%Condition 1
    clear stm fstm;
    [response2 stm2] = Energy_model_Function(area, orientation+90, i, trials, stimulitype);%Condition 2
    clear stm fstm;
    rdiff1(i,:)=sum(reshape(response1, size(response1, 1)*size(response1, 2), size(response1, 3)));
    rdiff2(i,:)=sum(reshape(response2, size(response2, 1)*size(response2, 2), size(response2, 3)));
    rdiff = response1 - response2;%responses to two stimuli with orthogonal contour orientations were subtracted, to simulate optical imaging data
    rdiff = sum(reshape(rdiff, size(rdiff, 1)*size(rdiff, 2), size(rdiff, 3)));
    rdiff_all(i, :) = rdiff;
end

%figure
m = mean(rdiff_all,1);
e = std(rdiff_all,0,1)/sqrt(trials);
e = e/max(abs(m));
m = m/max(abs(m));
figure('Name', 'Simulated differential population response to Condition 1 and Condition 2','NumberTitle', 'off')
errorbar([0:7.5:180], [m m(1)], [e e(1)], '-ok', 'LineWidth', 1, 'MarkerFaceColor', 'k', 'MarkerEdgeColor', 'k', 'MarkerSize', 5);
set(gca, 'YLim', [-1.5 1.5], 'XLim', [-7.5 187.5], 'XTick', [0:45:180], 'YTick', [-1.5:0.5:1.5], 'FontSize', 14);
xlabel ('orientation (degree)')
ylabel ('normalized response')
title(['population response to ' num2str(orientation) ' -  ' num2str(orientation+90) ' degree'])


% Part II: Energy model
function [response stm] = Energy_model_Function(area, orientation, trialindex, trials, stimulitype)
[frame_rate p2d stm] = EnergyModel_Stimuli(orientation,trialindex,trials,stimulitype);
nx = size(stm,1);
ny = size(stm,2);
nt = size(stm,3);
fstm = fftshift(abs(fftn(stm)));
fstm  = fstm(:,:,floor(size(fstm,3)/2)+1:-1:1);
if mod(size(fstm,3), 2)
    fstm(:,:,2:end) = fstm(:,:,2:end)*2;
else
    fstm(:,:,2:end-1) = fstm(:,:,2:end-1)*2;
end
%temporal frequency
TF = (0:nt-1)/nt*frame_rate;
TF = TF(1:floor(nt/2)+1);
%spatial frequency
spatialrate = 1/p2d;
fx = fftshift([0:ceil(nx/2)-1,-floor(nx/2):-1])/nx*spatialrate;
fy = fftshift([0:ceil(ny/2)-1,-floor(ny/2):-1])/ny*spatialrate;
[Fx,Fy] = ndgrid(fx,fy);
SF = sqrt(Fx.^2 + Fy.^2);
[i0,j0] = find(SF == 0);
fstm(i0,j0,1) = 0;
orientations = [0:7.5:172.5]/180*pi;
% physiological parameters for macaque
% Spatial frequencies with a mean of 2.2 cpd for V1and 1.4 cpd for V2, and temporal frequencies with a mean of 3.7 Hz for V1 and 3.5 Hz for V2, were all from previous electrophysiology studys.
weight = 1;
switch area
    case 'Macaque V1'
        sfs = 2.^([-3:0.5:3.5]);
        if weight
            wsf = exp(-0.5*((log2(sfs)-log2(2.2)).^2./2^2 ))/sqrt(2*pi)/2;
        else
            wsf = ones(size(sfs));
        end
        wsf = wsf/(sum(wsf));
        tfs = 2.^([-2:0.5:5.5]);
        if weight
            wtf = exp(-0.5*((log2(tfs)-log2(3.7)).^2./2^2 ))/sqrt(2*pi)/2;
        else
            wtf = ones(size(tfs));
        end
        wtf = wtf/(sum(wtf));
    case 'Macaque V2'
        sfs = 2.^([-3:0.5:3.5]);
        if weight
            wsf = exp(-0.5*((log2(sfs)-log2(1.4)).^2./2^2 ))/sqrt(2*pi)/2;
        else
            wsf = ones(size(sfs));
        end
        wsf = wsf/(sum(wsf));
        tfs = 2.^([-2:0.5:5.5]);
        if weight
            wtf = exp(-0.5*((log2(tfs)-log2(3.5)).^2./2^2 ))/sqrt(2*pi)/2;
        else
            wtf = ones(size(tfs));
        end
        wtf = wtf/(sum(wtf));
end
response = zeros(length(sfs),length(tfs),length(orientations));
N = numel(fstm(:,:,1));
fstm = reshape(fstm,N,size(fstm,3));
for i = 1:length(sfs)
    for j =1:length(orientations)        
        orientation = orientations(j);
        sf = sfs(i);
        sfx = sf*sin(orientation+pi/2); 
        sfy = sf*cos(orientation+pi/2);
        sigmsf = sf/3;
        probsf = exp(-0.5*((-Fx-sfx).^2./sigmsf^2 + (Fy-sfy).^2./sigmsf^2))/2/pi/sigmsf;
        sfx = -sf*sin(orientation+pi/2); 
        sfy = -sf*cos(orientation+pi/2); 
        probsf = probsf + exp(-0.5*((-Fx-sfx).^2./sigmsf^2 + (Fy-sfy).^2./sigmsf^2))/2/pi/sigmsf; 
        for k = 1:length(tfs)            
            tf = tfs(k);
            sigmtf = tf/3;
            probtf = exp(-0.5*((TF(:)-tf).^2./sigmtf^2 ))/sqrt(2*pi)/sigmtf;
            resptf = fstm*probtf;
            respsf = reshape(probsf,1,N)*resptf;
            response(i, k, j) = respsf*wtf(k)*wsf(i);            
        end
    end
end


% Part III: Visual stimulation
function [frame_rate p2d stm] = EnergyModel_Stimuli(orientation,trialindex,trials,stimulitype)
%parameters for visual stimulation
direction = orientation+90;%local motion direction
directionc = orientation+90;%moving direction of camouflage contour
esf=0.375;%spatial frequency, cycle/degree
tf=0.375*7;%temporal frequency, 0.375*7 cycle/second corresponding to 7 degree/second
screenwidth = 403;%mm
viewdistance = 570;%mm
widthp = 1280;%the screen resolution is 1280 * 960
frame_rate = 100;%refresh rate of the screen,Hz
l0 = 128;%mean gray scale of the screen
p2d = atand(screenwidth/2/viewdistance)/(widthp/2);%degree per pixel
scalef = 2;%noise scale
esf = esf*p2d*2*pi;%spatial frequency
step = tf*2*pi;%temporal frequency
frames = 200; %half of duration, frames. Total duration of 4 seconds
lp = 480;%480 pixels width used, corresponding to a 15 by 15 degree sub-region of the full screen, to reduce computation time

[cx cy] = meshgrid(-lp/2:lp/2-1, -lp/2:lp/2-1);
grating = zeros(lp, lp, frames);
stm = zeros(lp, lp, 2*frames-1);

switch stimulitype
    case 'LG' %grating
        contrast = 1;
        for i = 1:frames
            grating(:,:,i) = contrast*cos((cy*cosd(orientation)+cx*sind(orientation))*esf+i*1/frame_rate*step);
            stm(:, :, i) = l0+l0*grating(:,:,i);
            stm(:, :, 2*frames-i) = stm(:, :, i);
        end;
    case 'CC' %camouflage contour
        noise1 = imresize((rand(lp/scalef,lp/scalef)-0.5)*2, scalef, 'bilinear');
        noise2 = imresize((rand(lp/scalef,lp/scalef)-0.5)*2, scalef, 'bilinear');
        for i = 1:frames
            mask = sign(cos((cy*cosd(orientation)+cx*sind(orientation))*esf+i*1/frame_rate*step*cosd(orientation-directionc+90)));
            speed = tf/esf*2*pi;
            grating(:,:,i) = ((mask+1)/2).*(l0+l0*noise1)-((mask-1)/2).*(l0+l0*(circshift(noise2, [-round(speed*cosd(direction-90)*i*1/frame_rate) -round(speed*sind(direction-90)*i*1/frame_rate)])));
            stm(:, :, i) = grating(:,:,i);
            stm(:, :, 2*frames-i) = stm(:, :, i);
        end
end

figure('Name', ['Trial Number: ' num2str(trialindex) ' / Total Trials: ' num2str(trials) '   Please wait!'],'NumberTitle', 'off')
h = imshow(stm(:,:,1),[0 2*128]);
for i = 1:399
    set(h, 'CData', stm(:,:,i));
    drawnow;
end
close
